# Supplementary material for: Feedback regulation between histone H3 lysine 18 lactylation and TROP2‐mediated glycolysis drives metastatic progression of colorectal cancer
Source: Clin Transl Med. 2026 Jan 3;16(1):e70562. doi: 10.1002/ctm2.70562 (PMC12761367; doi:10.1002/ctm2.70562)
Supplement: Supplementary file 3 — Supporting Information [file CTM2-16-e70562-s004.xlsx]

## Sheet: CRLM corhort 1
Supplemental Table S2. Clinical characteristics data of CLO cohort
Patient No.	Sex(Female=0,Male=1)	Age	Survival status	Overall survival	Recurrence-free survival	TROP2 level in peritumor normal tissue	TROP2 level in primary tumor	TROP2 level in liver metastasis	Ki67	T staging	N staging	Liver metastasis surgery date	Primary tumor surgery date	Interval to metachronous liver metastasis(Months)	Postoperative metastatic recurrence(Yes=1,No=0)	CRS score	CEA(ng/ml)	CA199(U/ml)
1	0	66	0	6.34	1.71	0	1	3		4		2001-06-22	2001-06-22		1
2	0	68	0	50.96	50.96	0	0	0		3	0	2012-04-27	2012-04-27		0	1	4.92	21.84
3	1	78	1	1.61	1.61	0	3	4		3	0	2005-01-11	2003-03-24	21	1	2	11.8	59.82
4	1	66	0	3.71	3.71	0	9	12		4	2	2009-08-24	2009-08-24		1	2	4.67	1266
5	0	60	1	20.73	9.76	2	6	6		2	2	2010-01-22	2009-07-29		1	3	64.99	88.3
6	1	73	0	36.11	9.49			3		3	2	2006-12-30	2004-08-31	27	1	1	2.17	26.58
7	0	62	0	143.28	143.28	4	4	3		3	1	2005-04-18	2005-04-18		0	2	11.1	43.45
8	0	32	0	112.66	112.66	0	2			4	0	2006-02-10	2006-02-10		0	1	15.37	187.6
9	0	60	1	71.66	38.83	0	1			3	0	2006-04-12	2006-04-12			1	2.6	0.6
10	1	66	0	110.32	110.32	0	3			4	1	2006-04-21	2006-04-21		0	2	4.6	8.96
11	0	44	1	48.79	12.81			6				2007-08-08	2005-05-25	15	1
12	1	60	1	79.84	79.84	0	1	2		4	0	2009-09-14	2006-10-30	33	0	0	12.37	24.44
13	0	59	1	36.7	12.68	0	0	0		3	1	2006-11-24	2006-11-24
14	1	57	0	123.3	123.3	0	0	0		3	1	2007-02-12	2007-02-12		0	2	2.96	5.23
15	0	57	0	116.14	116.14	2	9			4	1	2007-09-27	2007-04-24		0	2	4.8	67.34
16	1	69	1	25.56	13.6	0	2	3		4	2	2007-04-19	2007-04-19		1	2	1.79	6.92
17	0	70	1	19.52	19.52	0	2	2		4	1	2007-05-18	2007-05-18		1	4		4846
18	1	70	1	40.25	23.23	0	1	0		3	0	2009-08-25	2007-05-30	26	1	0	1.96	7.6
19	1	69	0	100.63	100.63			0				2007-07-27	2004-01-14	42	0
20	0	69	1	59.27	59.27	0	9	12		4	0	2007-09-26	2007-09-26		1	1	1.73	16.07
21	1	60	1	40.51	15.93	0	0			2	1	2009-08-17	2007-09-24	22		1	6.15	36.06
22	1	33	1	7.98	3.06			12				2007-11-01	2006-05-01	17	1
23	1	66	0	86.51	86.51	0	1	3		3	2	2007-11-19	2007-11-19		0	3		1.46
24	1	49	0	5.62	5.62	0	1			3	0	2008-02-22	2008-02-22			1	1.87	9.26
25	1	53	0	122.57	122.57			0		3	1	2007-11-09	2005-04-20	30	0	1
26	1	36	0	136.29	23.98	0	0	6		3	0	2008-04-14	2008-04-14		1	1	2.08	4.46
27	1	69	1	2.23	2.23	0	9	4		3	1	2007-12-27	2007-12-27		1	2	16.92	108
28	1	56	1	63.44	5.95			1		3	0	2008-09-01	2008-05-23		1	2	11.26	70.22
29	0	48	0	31.2	31.2			2		1	0	2015-06-17	2011-09-29	44	0	2	0.44	10.31
30	0	37	0	92.58	92.58			3		4	0	2008-03-28	2006-06-01	22	0	0
31	0	56	1	8.51	8.51	0	4	6		3	1	2008-04-18	2008-04-18		1	2	68.71	244.3
32	1	56	1	31.93	21.52	0	0	9		3	1	2008-04-17	2008-04-17		1	2	23.32	68.25
33	1	45	1	17.54	9.03			12		3	2	2008-05-30	2007-02-01	16	1	1
34	0	29	1	9.69	5.68	3	12			4	2	2008-11-10	2008-11-10		1	2	10.66	604.7
35	0	40	0	106.86	106.86	0	3	3		4	2	2010-11-22	2008-11-21	23	0	1	39.13	6.5
36	1	65	1	15.74	15.74	0	1			3	2	2009-01-08	2009-01-08		1	2	5.24
37	1	44	1	63.08	1.91			0		4		2009-07-13	2006-11-01	27	1
38	0	49	0	73.23	73.23	0	0	1		3	2	2009-03-25	2009-03-25		0	2	13.74	13.7
39	0	58	1	18.73	3.75			6				2009-03-24	2004-03-01	60	1
40	1	75	0	101.36	101.36	0	9	12		3	0	2009-04-01	2009-04-01		0	1	5.93	19.88
41	1	52	0	80.16	80.16			1		3	0	2009-04-10	2007-10-10	9	0	1
42	0	47	0	96.92	55.79			9		3	0	2010-08-24	2009-04-14	16	1	0	24.95	135.1
43	1	63	0	39.03	21.16	0	1			4	1	2013-12-04	2009-07-01	27		1	6.83	27.54
44	1	70	1	25.26	12.58			9				2009-07-31	2007-09-14	17	1
45	1	69	0	90.87	90.87			2		3	0	2009-08-13	2009-08-13		0	1	3.77	7.08
46	1	63	0	37.58	37.58	0	0			3	0	2010-01-14	2010-01-14		0	1	3.65	11.58
47	1	52	1	31.64	6.74	0	4			4	2	2011-07-12	2010-02-24	14	1	1	13.41	1.79
48	1	69	1	35.45	2.92	0	6	6		3	1	2010-05-18	2010-05-18		1	2		35.62
49	0	46	1	23.89	23.89	0	0	0		4	2	2010-06-03	2010-06-03			2	9.91	22.51
50	1	61	0	64.46	64.46	0	0			3	2	2010-07-02	2010-07-02		0	2	3.15	19.9
51	0	54	1	64.46	19.02	0	6	6		4	2	2010-07-02	2010-07-02		1	2	37.76	20.04
52	0	64	0	111.96	111.96			0		3	0	2010-07-22	2010-07-22		0	1	6.1	8.86
53	1	68	0	102.99	53.39			0		3	1	2011-01-21	2010-12-17			2	3.9	8.92
54	1	49	0	57.95	57.95			6		2	0	2010-09-09	2009-03-01	18	0	0
55	1	67	1	25.03	7.49			3		4	1	2011-03-01	2009-12-31	8	1	2
56	0	52	0	60.88	60.88			8		3	1	2010-11-18	2009-07-24	15	0	1
57	1	68	0	60.85	60.85			0				2010-11-19	2007-08-02	39	0
58	1	38	0	25.86	25.86	0	12	6		2	0	2011-03-07	2011-03-07		0	1	60.21
59	1	49	1	37.98	10.74			9		3	2	2010-12-17	2009-12-29	4	1
60	0	59	0	6.7	6.7			0		4	1	2011-03-25	2007-12-01	37	0	2
61	0	46	1	5.49	2.5	0	1			3	2	2011-03-18	2011-03-18			2	25.82	18.41
62	0	31	1	58.94	47.34	0	3	3		3	2	2011-04-22	2011-04-22		1	2	8.02	15.86
63	1	37	1	24.9	24.9			12		3	0	2012-02-01	2011-08-11	5	1		1.59	13.97
64	1	40	0	71.13	71.13	0	0	0		3	0	2011-05-16	2011-05-16		0	1	2.31	12.92
65	1	35	0	65.64	65.64	0	0	2		3	0	2011-07-08	2011-07-08		0	1	1.89	0.6
66	1	60	0	86.79	86.79			6		3	1	2011-10-31	2011-06-22		0	2
67	1	76	1	31.05	8.05	0	0			3		2011-08-01	2011-08-01				7.99	0.96
68	1	69	0	72.54	72.54	0	6	2		3	1	2011-08-22	2011-08-22		0	2	0.81	33.02
69	0	58	1	32.53	6.87	0	6	6	80	3	1	2011-12-16	2011-12-16		1	2	9.94	20.13
70	0	60	0	63.87	63.87			0		2	0	2011-10-26	2009-08-29	25	0	0
71	1	34	0	60.85	60.85	0	4	2	30	3	0	2012-06-04	2012-06-04		0	1	10.58	8.9
72	1	63	1	34	34	1	8	12	50	4	1	2012-06-14	2012-06-14		1	2	2.53	9.96
73	1	46	1	11.96	11.96	0	3	8	30	3	0	2012-10-23	2012-10-23		1	1	4.56	7.34
74	1	63	0	32.39	22.64			12	30	4	1	2014-07-11	2012-07-16	23	1	1	5.21	0.92
75	1	58	1	30.59	30.59	0	0	0		3	2	2012-12-26	2013-01-28				4.3	60.7
76	1	67	1	2.23	2.23	0	3		20	3	1	2013-01-06	2013-01-06		1	2	2.87	14.88
77	1	45	0	79.21	79.21	0	0	1	30	3	1	2012-11-29	2012-11-29		0	2	20.62	8.41
78	1	43	0	71.89	18.86	0	2	4	40	4	0	2012-12-20	2012-12-20		1	1	23.7	3.81
79	1	50	0	39.06	27.5			0				2013-01-11	2009-01-15	47	1
80	1	30	0	79.01	46.92	0	9	8	80	4	1	2013-04-02	2013-04-02		1	2	6.56
81	1	63	0	61.11	39.39	0	0	2		3	0	2013-04-11	2013-04-11		1	1	1.53	8.86
82	1	56	0	49.81	49.81	0	4		90	3	0	2013-04-27	2013-04-27		0	1	1.84	6.18
83	0	31	1	15.93	3.71	0	1	2	2	3	2	2013-07-18	2013-07-18		1		3.25	31.66
84	1	61	0	43.7	40.25	0	3	8	70	4	0	2013-07-09	2013-07-09		1	1	7.37	8.78
85	0	63	0	57.73	57.73	0	2	4	1	3	2	2013-11-12	2013-11-12		0	3		1197
86	0	49	0	46.85	25	0	6	6	70	3	1	2013-08-01	2013-08-01		1	2	5.74	8.17
87	0	33	0	39.69	8.61			12		4	2	2013-08-06	2012-08-10	12	1	2
88	0	56	0	46	46			6		4	1	2013-08-30	2011-01-26	30	0	1
89	1	32	0	40.77	40.77			9		4	0	2013-10-14	2011-05-28	26	0	0
90	0	54	0	68.44	58.34	0	4	0	80	3	1	2013-10-10	2013-10-10		1	2	28.48	19.01
91	1	58	0	42.61	42.61	0	2	0	30	4	0	2013-12-11	2013-12-11		0	1	8.65	66.21
92	1	60	1	43.17	10.05			4				2013-11-13	2008-11-05	60	1
93	0	75	0	43.3	43.3			6				2013-11-20	2010-09-09	34	0
94	0	72	0	42.84	42.84			0				2013-12-04	2012-11-15	11	0
95	0	56	0	12.02	1.22			6	85	4	1	2013-12-18	2013-12-18	1	1	2	0.4	8.7
96	1	54	0	19.25	18.83			12	80	3	2	2014-01-17	2014-01-17		1	2	6.61	122.2
97	0	63	0	67.19	67.19	0	12	8	20	3	0	2014-04-28	2014-04-28			1	109.4	0.6
98	1	65	0	36.76	9.17	0	12	8	70	3	1	2014-09-24	2014-05-06		1		9.27	45.61
99	0	52	1	24.87	24.87	0	6	6	90	4	1	2014-05-20	2014-05-20		1	2	8.38	27.13
100	1	59	1	35.22	0.89	0	8	12	50	3	0	2014-05-22	2014-05-22		1	1	81.73	9.37
101	1	64	1	12.65	3.48			12		4	1	2014-11-25	2014-11-25		1	2	79.58	35.4
102	1	43	0	63.18	48.82			6		3	0	2014-09-03	2014-05-22		1	1
103	0	53	0	64.46	9.3			6	60	4	1	2014-08-18	2014-08-18		1	2	12.86	0.87
104	1	46	0	63.26	63.26	0	2	0	40	3	1	2014-08-04	2014-08-04		0	2	3.93	10.18
105	1	61	0	59.33	59.33	0	2	2	40	4	1	2014-12-23	2014-08-14		0	2	36.48	10.03
106	0	38	0	25.79	5.68	0	12	9	60	3	2	2014-08-25	2014-08-25		1	2	30.74	146.6
107	1	50	0	64.66	31.18			4	70	3	0	2014-09-02	2014-02-17	3	1	1
108	1	48	0	62.64	62.64	0	6	3	80	4	1	2014-09-25	2014-09-25		0	2	21.17	58.02
109	1	50	0	56.84	56.84			2		2	0	2014-09-04	2014-01-30	6	0	1
110	1	59	0	29.8	9.1			0		3	1	2014-09-28	2012-10-16	18		2
111	1	68	0	12.71	12.71			6		3	1	2014-10-13	2012-08-06	25	0	1
112	1	53	0	61.81	30.29	0	0	0	30	4	0	2014-10-29	2014-10-29			1	1.32	16.07
113	0	46	0	61.87	61.87	0	12	8	70	4	1	2014-10-30	2014-10-30			2	1.48	10.27
114	0	53	0	60.25	60.25	0	0	0	60	3	0	2014-11-27	2014-11-27		0	1	2.97	44.93
115	1	60	0	46.28	46.28			4		4	0	2015-03-04	2014-01-15	9	0
116	1	60	0	42.13	42.13	0	1		60	3	0	2016-02-17	2012-12-19	35	0	0	19.87	2.93
117	0	58	0	9.07	1.38	0	12		40	3	0	2015-06-02	2015-06-02		1	1	2.88	579.4
118	1	59	0	38.61	4.34			0		4	2	2015-03-17	2014-03-25			2
119	1	67	0	55.4	55.4	0	1	2	60	3	1	2015-03-23	2015-03-23		0	2	14.24	28.78
120	0	44	0	54.39	54.39	0	0	0	40	3	1	2015-04-16	2015-04-16		0	2	3.37
121	1	47	0	50.82	50.82			6		2	0	2015-04-24	2014-05-21	9	0	1
122	1	56	0	28.65	11.47			3	3	3	1	2015-08-27	2015-08-27		1	2	5.82	6.22
123	1	66	0	32.85	32.85	0	4	6	40	3	0	2015-04-21	2015-04-21		0	1	19.5	70.21
124	0	62	0	57.66	57.66			0		4	1	2015-05-05	2013-08-07	21	0	1
125	0	32	0	55.24	55.24			9	60	3	0	2015-06-19	2015-05-13		0	1	3.11	1.49
126	1	72	1	15.97	5.78	0	2	6	40	4	1	2015-07-02	2015-07-02		1	3	9.57	86.88
127	1	72	1	9.86	9.86	0	4	4	40	3	1	2015-06-04	2015-06-04		1	2	9.08	31.85
128	0	72	1	16.49	16.49	0	1	3		3	2	2015-07-02	2015-07-02		1	2	34.77	9.68
129	1	63	0	46.72	46.72	0	0	0	20	3	0	2015-07-24	2015-07-24		0	1	7.69	7.6
130	1	67	0	28.22	18.17			6				2015-09-09	2013-09-23	23	1
131	1	51	1	18.73	4.76	0	0	2	30	3	1	2015-12-23	2015-12-23		1	3	2.48	19.86
132	1	56	0	25.95	25.95			9		4		2015-11-17	2014-10-09	11	0
133	0	44	0	31.6	31.6	0	2	2	40	3	0	2016-05-05	2016-05-05		0	1	8.45	9.44
134	1	56	0	44.49	44.49	0	0	0	30	3	0	2016-03-09	2016-03-09		0	1	8.62	49.76
135	1	66	0	45.41	45.41			2		2	0	2016-04-06	2015-06-26	8	0	1
136	1	64	1	16.85	5.75			2				2016-04-18	2012-07-15	60	1
137	1	64	0	37.09	37.09			4				2016-04-28	2013-04-17	35	0
138	0	48	0	37.08	37.08	0	4	4		4	1	2016-11-02	2016-11-02		0	2	4.62
139	1	70	0	40.38	40.38	0	2	0	70	3	0	2016-07-06	2016-07-06		0	1	4.09	11.11
140	1	58	0	36.28	36.28	0	9	9	40	3	0	2016-07-28	2016-07-28			1	3.54	53.62
141	1	40	0	37.41	12.09			2		3	1	2016-08-12	2015-06-30	9	1	2
142	0	61	0	33.36	33.36	0	3	3	90	3	0	2016-08-19	2016-08-19		0	1	0.41	7.85
143	0	56	0	33.09	33.09	0	0	0	60	4	1	2016-08-25	2016-08-25		0	2	1.39	8.47
144	0	54	0	36.62	12.55	0	0	2	40	3	1	2016-09-01	2016-09-01		1	2	26.18	25.77
145	1	61	0	37.93	27.03	0	0			3	2	2016-09-08	2016-09-08
146	1	76	0	29.94	29.94	0	2	1	40	3	1	2016-11-29	2016-11-29		0	2		141.7
147	0	63	0	38.17	27.34			0		3	2	2016-11-22	2015-09-01	12	1	2
148	1	54	0	38.1	20.64			3				2016-12-01	2012-06-30	52	1
149	0	52	0	22.21	22.21			8				2016-12-06	2015-06-30	17	0

## Sheet: CRLM corhort 2
Supplemental Table S2. Clinical Characteristics of CRLM Cohort 2
Patient	Survival status	Overall survival	Progression or death	Progression-free survival	TROP2 level in peritumor normal tissue	TROP2 level in primary tumor	TROP2 level in liver metastasis	Surgery date
1	1	32	1	12	0	3		2014-06-09
2	1	24	1	8		8		2012-09-29
3	0	83	1	8		9		2012-10-18
4	1	34.27			0	2	4
5	0	117	1	55	0	2		2013-03-01
6	1	46	1	46		6		2013-08-06
7	1	88	1	88	0	8		2013-08-06
8	1	39			0	6		2014-01-10
9	1	65.67	1	17.7	0	3
10	1	51			0	6		2014-11-11
11	1	34	1	8	0	3		2015-05-15
12	1	28.53	1	9.8	0	1
13	1	28			0	3		2015-08-15
14	0	67	1	7	0	1		2015-09-15
15	1	49				0		2015-10-15
16	1	28.13	1	12.5		1
17	0	49.03				1	0
18	0	46.43			0	0	0
19	0	72				6		2016-11-10
20	1	13.37				6
21	0	42.73	1	39.97	0	0
22	0	61			0	0		2017-03-03
23	0	31.28				1	1
24	0	41.33	1	23.73	0	1	No cancer tissue identified
25	0	61			0	1	0	2017-10-15
26	0	35.2				0	0
27	0	33.97			0	1	4
28	0	22.97			0	0	6
29	1	24				0		2018-02-10
30	0	32.3			2	3	2
31	0	29.8			0	4	4
32	0	29.5	1	11.53	0	6	No cancer tissue identified
33	0	29.1			0	6	6
34	0	27.53			0	8	4
35	0	26.13			0	1	6
36	0	29.07	1	10.63		3
37	0	27.3			0	6	3
38	0	27.4	1	13.6	0	4
39	1	20.7				6
40	0	20.93	1	20.93	0	2	4
41	0	20.7			0	4
42	0	19.3				12
43	0	22.47			0	8	8
44	0	15.77	1	11.4		8
45	0	50.96			0	4	4
46	0	41.66			0	2	2
47	1	23.49				12	6
48	1	37.82				8	3
49	0	78.76			0	6
50	1	30.59			0	2	4
51	0	83.7			0	1	0
52	1	2.23			0	3
53	1	60.61			0	0	2
54	1	44.29			0	3	6
55	0	59.2				3	3
56	0	54.01			0	2	3
57	1	47.8			0	2	3
58	1	33			0	6		2012-12-17
59	1	27.96			0	2	3
60	1	16.2			0	4	6
61	1	15.15			0	3	2
62	0	58.69				9	3
63	1	28.16			0	3	No cancer tissue identified
64	0	88.9				2	0
65	1	33.45				1	9
66	1	27.76			0	2	4
67	0	68.44			0	1	0
68	1	12.65			0	6	4
69	0	42.6			0	1	1
70	0	56.94				2	6
71	0	25.79			0	9	4
72	0	31.8			0	3	6
73	0	83	0	83		12		2014-11-04
74	1	26.33	1			6	9
75	0	94	0	94	0	4		2014-12-15
76	1	4.7	1		4	6
77	0	55.24	1		0	0	1
78	0	32.85	1			0	1
79	0	69	0	69	0	0		2015-05-15
80	0	48.43	1		0	1	No cancer tissue identified
81	0	59	0	59	0	6		2015-06-15
82	0	59	0	59	0	1		2015-08-15
83	1	20.77	1		0	0
84	0	49.38	1		0	0	1
85	1	38			0	1		2015-12-01
86	0	30.5	1		0	0	2
87	0	25.21	1			1	No cancer tissue identified
88	1	17.87	1			0	1
89	0	58	0	58	0	0		2016-05-18
90	0	40.94	1		0	1	1
91	0	43.49	1		0	0
92	1	13.7	1		0	6	2
93	0	40.38	1			1	0
94	0	47	0	47	0	0		2017-01-15
95	0	21	0	21	0	0		2017-01-18
96	0	38	0	38	0	4		2017-01-20
97	0	62	0	62	0	6		2017-08-01
98	0	30.63	1		0	6	4
99	0	59	0	59	0	0		2017-12-01
100	0	32.57	1		0	1	0
101	0	43	1	43	0	0	2
102	0	60	0	60	0	0		2017-11-15
103	0	33.13	1		0	0	0
104	0	31.93	1		0	4	6
105	0	36.9	1			0	0
106	0	25.7	1	19.1	0	4
107	0	28.7	1	13.53		3
108	1	14.5	1		0	2	6
109	0	26.8	1	13.93	0	3
110	0	46	0	46		3		2018-09-15

## Sheet: Sheet3
病人姓名	性别	发病年龄	T	病理号	复发	m3	DAPI	比值	a5	DAPI	比值	hint2	dapi	比值	病理诊断
陈岳明	1	59	2	2017-14477	2	3.42	21.5	0.15907	1.86	4.73	0.393235	13.77	21.8279	0.630844	“右面颊皮肤”皮下及横纹肌内见多量肿瘤（恶性1黑色素瘤）残留，周围伴较多异物巨细胞反应及线头。送检“眶下缘眶骨”未见明显肿瘤累及。
陈岳明	1	59	2	2017-14463		10.8	43.26	0.249653	17.25	20.24	0.852273	45	43.1743	1.04229	冰冻切片报告:“右眼眶内”送检“11”见小圆细胞恶性肿瘤，累及横纹肌。 “9”见少量异型细胞（注：组织伴机械挤压） “1-8”冰冻切片均阴性（-） “10、12”皮内痣（2枚）第二次送检“上方切缘1-4”冰冻切片均阴性（-）冰冻石蜡对照报告：“右眼眶内”送检“11”恶性1黑色素瘤，结合病史，符合复发，累及横纹肌。 “1-9”均阴性（-） “10”皮内痣 “12”皮内痣，伴少量交界痣第二次送检“上方切冰1-4”均阴性（-）
次仁卓嘎				2017-14202		6.17	6.85	0.90073	22.07	1.62	13.6235	？	6.93805	#VALUE!	“右眼眼球”恶性肿瘤，结合HE形态及IHC结果，符合恶性1黑色素瘤，视神经切端阴性（-）免疫组化结果：S100+，SOX10+,HMB45+,MelanA+，CyclinD1部分+，CK-，EMA-，LCA组织细胞+，P53-，Ki67 30%+
杨生喜	1	45	3	2017-13916		2.29	2.57	0.891051	1.22	1.22	1	13.53	2.56848	5.2677	“左眼”眶内软组织内见少量恶性1黑色素瘤残留，未累及眼球；“左眼睑结膜”交界痣伴重度不典型增生；视神经切端阴性（-）
杨生喜	1	45	3	2017-13891		4.69	4.58	1.02402	4.59	1.09	4.21101	9.54	4.49736	2.12124	冰冻切片报告:“左眼”（9）恶性肿瘤，倾向恶性1黑色素瘤，待石蜡及免疫组织证实；（8）黑色素细胞肿瘤，细胞有异型，恶性1黑色素瘤不能除外；切缘（1-7）均阴性(-)；“左腮腺内”淋巴结一枚，转移性恶性肿瘤。冰冻石蜡对照报告：“左眼”（9）恶性1黑色素瘤，浸润泪腺；（8）结膜交界痣伴不典型增生。切缘（1-7）均阴性（-）“左腮腺”淋巴结1枚，阳性（+）免疫组化结果：S100+，SOX10+，HMB45+，MelanA+，CyclinD1部分+，CK-，EMA-，LCA-，P53灶+，Ki67 50%+。
朱礼荣				2017-13432		17.48	46.75	0.373904	14.11	16.54	0.853083	36.24	46.4651	0.779941	“左眶下气房”、“左上颌窦肿物”、“蝶窦肿物”结合2017-13397及IHC结果，符合恶性1黑色素瘤。
孙孝国	1	54	3	2017-10823		15.02	36.77	0.408485	23.75	18.91	1.25595	32.53	36.0884	0.901397	“右眼上、下睑粘膜”恶性1黑色素瘤，周围粘膜交界痣伴不典型增生。“右”眼球未见肿瘤累及。
孙孝国	1	54	3	2017-10808		15.34	39.21	0.391227	27.82	19.39	1.43476	19.53	39.806	0.490629	冰冻切片报告:“右眼”恶性肿瘤，倾向恶性1黑色素瘤送检切缘“1-6”冰冻切片中未见明显肿瘤冰冻石蜡对照报告：“右眼”恶性1黑色素瘤（复发）。送检切缘“1-6”均未见恶性肿瘤细胞，部分表皮基底层见少量色素细胞。免疫组化结果：Vim+,S100+,Melan-A+,HMB45+,P16+,CD56-,CK-,Ki67约25%+
李海良	1	76	3	2017-10770		9.63	12.45	0.773494	6.89	4.4	1.56591	17.11	12.2942	1.39172	“右眼上睑”活检：恶性雀斑样1黑色素瘤，浸润真皮浅层。
李存芳	0	54	3	2017-10462		9.13	18.36	0.497277	1.82	4.79	0.379958	19.56	18.296	1.06909	“右上睑”恶性1黑色素瘤，侵犯真皮网状层。标本两短切端及基底未见恶性肿瘤细胞，其中一侧短切端见少量痣细胞。
何向东	1	46	2	2017-06330		14.61	36.4	0.401374	18.59	20.4	0.911275	30.96	36.6766	0.844135	冰冻切片报告:“右眼睑”恶性肿瘤伴色素，1黑色素瘤可能，最后结果请等石蜡及酶标。送检切缘“上方、下方、内侧结膜、球结膜、泪阜下方”冰冻切片中均未见明显肿瘤（部分组织干燥，制片欠佳）。冰冻石蜡对照报告：“右眼睑”恶性1黑色素瘤，表面糜烂。送检切缘“上方、下方、内侧结膜、球结膜、泪阜下方”均阴性（-）。免疫组化结果：Vim+,S100+,HMB45+,Melan-A+,CyclinD1少量+,CD117-,CK-,Ki67约35%+
叶建龙	1	57	2	2017-04172	24	12.3	4.97	2.47485	30.82	20.7	1.48889	27.41	4.94833	5.53924	“右眼”皮肤组织局部见恶性1黑色素瘤残留（结合2017-04155诊断），肿瘤未累及眼球，标本上、下、内、外切缘均阴性（-）
叶建龙	1	57	2	2017-04155		20.87	37.15	0.561777	18.43	16.3	1.13067	21.42	37.233	0.575296	冰冻切片报告:“右眼肿块”恶性肿瘤，具体分类请待石蜡及酶标“上”“下”“内”“外”“眶内”“眶底”切缘冰冻切片阴性（-）冰冻石蜡对照报告：“右眼肿块”恶性1黑色素瘤伴坏死，肿块大小2.2*1.8*1cm“上”“下”“内”“外”“眶内”“眶底”切缘均阴性（-）免疫组化：HMB45+,S100+,Melan-A+,LCA-,CK-,EMA-,KI67 60%+,P53散在+
陈志金				2017-04048		18.95	28.59	0.662819	4.09	1.13	3.61947	16.48	28.971	0.568845	“左眼脉络膜”恶性1黑色素瘤，未侵及睫状体视神经切端阴性（-）I2017-0332：B2片：S100+，SOX-10+，HMB45+，Melan-A+，CyclinD-1-，P16-，CD56+，Ki67 <1%+
陈岳明	1	59	2	2017-01988		24.85	25.71	0.96655	18.1	7.88	2.29695	35.65	25.7291	1.38559	右眼球切除标本：“右眼内眦部”恶性1黑色素瘤，浸润眶内纤维、脂肪及横纹肌组织，局灶浸润巩膜壁外侧，肿瘤累及角膜及上下眼睑。视神经切端阴性（-）免疫组化：S100+，SOX10+，HMB45+，MelanA+，CyclinD1部分+，P16+，P53少量+，Ki67 25%+
陈岳明	1	59	2	2017-01967		27.45	34.35	0.799127	23.99	8.62	2.78306	43.75	33.8763	1.29146	冰冻切片报告:“右眼”（1,4）恶性肿瘤，倾向1黑色素瘤。（2，3）上皮、真皮及皮肤附属器官内见黑色素细胞累及。送检（上、下、外、内、基底）切缘未见恶性肿瘤细胞。冰冻石蜡对照报告：“右眼”恶性1黑色素瘤送检（上、下、外、内、基底）切缘均阴性（-）
杨大妹	0	89	3	2017-00183		17.37	11.98	1.44992	6.11	1.81	3.37569	9.13	11.8747	0.76886	冰冻切片报告:“左下睑”切缘（b1-b4)均阴性（-）冰冻石蜡对照报告：“左下睑”扩大切除标本内见恶性1黑色素瘤残留切缘（b1-b4)均阴性（-）
杨大妹	0	89	3	2016-23156		27.74	32.36	0.857231	8.88	8.87	1.00113	19.39	31.8684	0.608439	“左眼下”活检：倾向恶性1黑色素瘤，建议完整切除后再检。免疫组化结果：MelanA+，S100+，HMB45+，P16-，CyclinD1+，Ki67 20%+，“左眼下”结果免疫组化结果符合恶性1黑色素瘤，累及皮肤附属器，小灶浸润真皮浅层。
毛小元				2016-18553		18.86	26.85	0.702421	7.66	8.65	0.885549	27.34	27.3846	0.998371	“右眼脉络膜”结合免疫组化标记结果符合恶性1黑色素瘤（直径0.5cm），局灶侵犯视网膜视神经切端阴性（-）免疫组化：S100+，HMB45+，melanA+，SOX-10+，Ki67 2-3%+
黄祥虎				2013-06460	0	18.18	29.85	0.609045	4.7	48.88	0.0961538	19.36	29.3607	0.659384	冰冻切片报告:“右眼角结膜”（1）粘膜内见少量黑色素细胞伴异型，最后结果请等石蜡。 （3）粘膜内见少量黑色素细胞。 （2）（4）未见明显黑色素细胞。 （5）皮内痣冰冻石蜡对照报告：“右眼角结膜”（1）黑色素细胞肿瘤（复发），伴重度不典型增生，建议临床定期随访。 （2、3）粘膜内见少量黑色素细胞。 （4）未见明显黑色素细胞。 （5）复合痣，交界痣部分细胞中度不典型增生
杜榜均				2016-12780		18.8	23.56	0.797963	5.76	3.01	1.91362	13.56	23.6208	0.574069	冰冻切片报告:“右眼脉络膜”黑色素细胞肿瘤，有无恶性待石蜡。冰冻石蜡对照报告：“右眼脉络膜”符合恶性1黑色素瘤免疫组化结果：S100+、MelanA+、Ki67 30%+、SMA-、CKH-、KP-1+/-、CAM5.2-、CD99-
何向东	1	46	2	2016-12450				#DIV/0!			#DIV/0!	？	0	#VALUE!	冰冻切片报告:“标本1”少量恶性1黑色素瘤细胞“标本2-7”切缘阴性冰冻石蜡对照报告：“右上睑”少量恶性1黑色素瘤细胞2-7切缘均阴性。
吉宜庆	1	82	3	2016-09258	0	24.72	29.94	0.825651	23.96	13.69	1.75018		29.9811	0	“右眼结膜瘤体”恶性1黑色素瘤“右眼下睑睑板、外眦”表皮内黑色素细胞肿瘤伴重度不典型增生，局灶恶变“右眼下睑皮肤”复合痣，部分细胞不典型增生“右眼眶内容物”为纤维脂肪横纹肌及泪腺组织，未见肿瘤累及。免疫组化：S100+，HMB45+，Melan-A+，SOX-10+，CyclinD-1+，CK-，EMA部分+，LCA-，P53+，Ki67约30%
吉宜庆	1	82	3	2016-09236		19.22	47.79	0.402176	29.58	26.8	1.10373	26.75	47.1316	0.56756	冰冻切片报告:“右眼”（下方结膜瘤体）黑色素细胞病变，细胞异型，可见核分裂，恶性不除能除外，最后结果请等报告及免疫组化。（上方睑板瘤体）上皮及固有层内见多量色素细胞。冰冻石蜡对照报告：“右眼下方结膜瘤体”恶性1黑色素瘤（直径0.4cm）“右眼上方睑板瘤体”表皮内黑色素细胞肿瘤伴重度不典型增生。
陆阿卫	1	48	3	2016-09167	60	25.3	24.51	1.03223	20.92	19.16	1.09186	8.69	24.4102	0.355998	“右眼上睑瘤体1、2及下睑瘤体”恶性1黑色素瘤，部分侵及横纹肌及泪腺，建议申请免疫组化标记辅助诊断。送检“眶内容物”未见明显肿瘤
沈霞	0	29	1	2016-08621		21.98	54.41	0.40397	17.27	23.23	0.743435	26.53	54.0338	0.490989	“左眼下睑”非典型黑色素细胞肿瘤，梭形细胞恶性1黑色素瘤不能完全除外，建议专科医院会诊明确诊断。
李金花	0	49	3	2016-07645	11	13.1	17.32	0.756351	3.64	1.08	3.37037	26	17.4205	1.4925	“眶内肿物”1黑色素瘤。
李金花	0	49	3	2016-07624		24.25	39.21	0.618465	29.81	21.01	1.41885	20.78	39.1015	0.531438	冰冻切片报告:左眼眶1黑色素瘤，切缘均阴性（-）冰冻石蜡对照报告：“右眼结膜”1黑色素瘤。内轮匝肌、下方眶脂、上方眶脂、内外下皮肤、下外骨膜切缘均阴性。免疫组化结果：MelanA+、EMA-、CKH-、ER-、PR-、DES-、Ki67 50%+、s100+注：患者欠费140*8元。
周永明	1	35	3	2016-07167	34	27.5	39.96	0.688188	8.77	12.11	0.724195	34.74	40.6934	0.853701	“左眼睑结膜”局部见恶性1黑色素瘤残留。送检“淋巴结”1枚，阳性（+）。送检“腮腺”阴性（-）。腮腺旁淋巴结1枚，阴性（-）。颈清标本内找到淋巴结23枚，均阴性（-）。颌下腺阴性（-）。免疫组化结果：S100+、MelanA+、HMB45+、CD56+、SOX-10+、Ki67 10%+
周永明	1	35	3	2016-07153				#DIV/0!	11.18	6.12	1.8268	33.72	24.8034	1.35949	冰冻切片报告:“左眼眶内”富于色素的梭形细胞肿瘤，倾向恶性1黑色素瘤送检：“眶外侧及眶外侧壁骨膜，眶外侧壁筋膜”冰冻切片阴性（-）冰冻石蜡对照报告：“左眼眶内”恶性1黑色素瘤，浸润肌肉及脂肪组织。送检：“眶外侧及眶外侧壁骨膜，眶外侧壁筋膜”均阴性（-）
董献礼	1	47	3	2016-06499	0	20.65	25.03	0.82501	14.14	4.7	3.00851	41.47	24.8034	1.67195	“右眼眶内”恶性1黑色素瘤免疫组化：CyclinD1+,MelanA+,S100+,CD34-,SMA-,CK7-,Ki67 10%+,CD20+,CKH-
闫秀梅	1	75	2	2015-05134	0	18.96	23.76	0.79798	10.55	14.21	0.742435	19.2	23.8749	0.804191	冰冻切片报告:“右眼内眦”黑色素细胞增生性病变/肿瘤，伴大量色素冰冻石蜡对照报告：“右眼内眦”符合复合痣伴多量色素沉着，淋巴细胞浸润及灶性嗜色素细胞，建议临床定期随访。
姚来卿				2016-04724		22.24	21.62	1.02868	12.59	7.2	1.74861	32	21.9931	1.455	冰冻切片报告:“右结膜”黑色素细胞病变，色素过多无法看清细胞形态，最后结果请等石蜡冰冻石蜡对照报告：“右结膜”交界痣，切缘见痣细胞，请注意随诊。
沈瑞龙				2016-03695		22	57.7	0.381282	19.74	24.25	0.814021	22.84	58.8471	0.388124	右肺下叶支气管”活检：结合HE形态及免疫组化结果符合小细胞癌。备注：组织机械损伤严重。免疫组化:CK7- TTF1+ Napsin- CD56+ EMA+ S-100- Syn- CgA- CK5/6- P63- Vim- Ki-67 90%+ 2016-3-8 10:26:45 曹汝火 男 48 0000935215 330727196807015919' 本院 浙江磐安县高二乡小湖山村 2016-03696 2016-3-14 15:20:32 束木娟 冰冻切片报告:“左结膜”1黑色素瘤。下睑缘（+），上穹窿结膜、颧侧（-）冰冻石蜡对照报告：“左眼结膜”恶性1黑色素瘤。送检“下睑膜”阳性（+）“上穹窿结膜，颞侧”阴性（-）。免疫组化：S-100部分+、MelanA+、HMB-45+、CK-、CKHi-、LCA- Inhibin-、CHGA-、Ki-67约40% 2016-3-8 9:…
刘泽玮	1	52	2	2016-03505	2	17.11	26.43	0.64737	14.21	11.05	1.28597		26.8428	0	冰冻切片报告:“左上睑”“瘤体”黑色素细胞病变/肿瘤，伴多量色素，待石蜡退色素后最后诊断送检切缘“内、外、基底、穹隆结膜、皮肤轮匝肌”冰冻切片未见明显肿瘤冰冻石蜡对照报告：“左上睑”“瘤体”交界痣重度不典型增生，表面伴大量色素送检切缘“内、外、基底、穹隆结膜、皮肤轮匝肌”均阴性（-）建议临床密切随访。I2016-0340：S100-(不理想），HMB45+，Melan-A+，CK-，PGM-1-，Ki67-
丁万英	0	77	3	2016-03302	19	22.22	45.95	0.483569	15.71	25.79	0.609151	19.78	45.3217	0.436436	冰冻切片报告“左眼睑”黑色素细胞肿瘤，细胞有异型伴不典型增生，最后结果请等石蜡冰冻石蜡对照报告“左眼睑”符合交界痣恶变免疫组化： S100-，HMB45+，MelanA+/-，CyclinD1+，P53-/+，Ki67少量+
赵明				2016-02857		19.56	35.8	0.546369	25.79	14.76	1.74729	22.09	35.5255	0.621806	冰冻切片报告：“眶内肿物、眶尖切缘”恶性肿瘤，首先考虑恶性1黑色素瘤复发冰冻石蜡对照报告：“眶内肿物、眶尖切缘”符合恶性1黑色素瘤复发。免疫组化：Vim+，S100+，HMB45+，Melan-A+，CK-，CK7-，TTF1-，Ki67 40%（欠费冰冻100*2=200，石蜡80*2=160，免疫组化140*8=1120，总1480）请病人前往病理科缴费。
张启凤				2016-02041				#DIV/0!	12.98	1	12.98	53.51	0	#DIV/0!	“左眼球虹膜睫状体区”黑色素细胞瘤，交界性或低度恶性潜能，请结合临床。色素膜巩膜神经切缘阴性。
黄玲燕	0	29	1	2016-11413	0	15.88	25.98	0.611239	3.28	15.37	0.213403	21.21	25.653	0.826803	“左眼结膜”符合恶性1黑色素瘤复发。
俞荣权	1	55	2	2015-18608	12	25.34	39.92	0.63477	24.9	19.03	1.30846	27.65	39.7358	0.695847	冰冻切片报告:“左结膜”“瘤体1、2”黑色素细胞肿瘤，部分细胞丰富伴异型，恶性1黑色素瘤可能。送检“角膜缘，上外侧及上穹窿结膜，上方球结膜，上下方睑缘及基底”冰冻切片均阴性（-）冰冻石蜡对照报告：“左结膜”“瘤体2”复合痣，交界痣伴高度不典型增生，结合病史，可符合早期恶变“瘤体1”交界痣，伴中度不典型增生送检“角膜缘，上外侧及上穹窿结膜，上方球结膜，上下方睑缘及基底”均阴性（-）注：“角膜缘”见冰冻切片。
黄祥虎	1	65	2	2015-17943		26.66	17.26	1.54461	3.23	1.4	2.30714	33.73	16.93	1.99232	冰冻切片报告:“右眼角结膜1,2”黑色素细胞瘤变/肿瘤，部分细胞伴异型，最后等石蜡。送检“结膜切缘”冰冻切冰未见明显肿瘤。冰冻石蜡对照报告：“右眼角结膜1、2”非典型复合痣，伴中-重度不典型送检“角膜、结膜切缘”均阴性（-）I2015-2025：S100弱+，HMB45+，MelanA+，Ki67个别细胞+，PGM-1-，CK-，EMA-
张锡荣	1	61	3	2015-13345	3	6.65	17.33	0.383728	10.66	12.57	0.848051	23.18	17.6161	1.31584	冰冻切片报告:“左眼睑”送检切缘“1、2、4-10”冰冻切片中均未见明显肿瘤注：“3”为质硬骨组织，冰冻无法制片。冰冻石蜡对照报告：“左眼”睑结膜及角膜球结膜交界处恶性1黑色素瘤，局部伴坏死，见神经浸润视神经切端阴性（-）送检切缘“1-10”均未见明显肿瘤免疫组化结果：VIM+，S100+，HMB45灶+，MelanA灶+，CyclinD1+，DES-，LCA-，CK-，CD34血管+，Ki67 30-70%+
卢玉兰				2015-12572		7.77	48.27	0.16097	18.4	28.31	0.649947	29.85	48.0283	0.621509	“右眼脉络膜”黑色素细胞肿瘤，细胞丰富，可见少量核分裂像，倾向恶性1黑色素瘤，建议专科医院会诊进一步确诊。视神经切端阴性（-）。I2015-1403：HMB45+，S-100+，MelanA+，Ki67 5%+，CyclinD1-
怀晓亮	1	31	3	2015-12183	13	8.4	72.37	0.11607	14.88	60.5	0.24595	14.11	72.9171	0.193507	冰冻切片报告:“左眼睑结膜”（脂肪1，睑部泪腺1，外侧穹窿结膜1，内侧穹窿结膜1，筋膜1，基底1，外侧皮肤1，外侧肌肉1，内侧皮肤1，皮肤2，睑板2，结膜2，外眦2，穹窿后膜3，睑结膜3，基底3）冰冻切片内未见明显肿瘤，（睑部泪腺1，睑结膜3）内见少量痣样细胞冰冻石蜡对照报告：“左眼睑结膜”（瘤体1、瘤体3）符合恶性1黑色素瘤复发。（瘤体2、瘤体4）黑色素细胞肿瘤伴重度不典型增生。（结膜2）内见黑色素细胞巢伴中度不典型增生。（穹窿后膜3，睑结膜3）内可见痣细胞，其余均阴性（-）。免疫组化结果：S100+、HMB45+、MelanA+、CyclinD1灶+、P53+/-、CK上皮+、EMA上皮+、Ki67 10%+
陈永发				2015-11744		3.37	12.91	0.261038	8.71	14.73	0.59131	13.39	13.0105	1.02917	“左眼球”脉络膜交界性黑色素细胞肿瘤，细胞丰富，有异型，可见核仁及少量核分裂，恶性1黑色素瘤不能排除，建议专科医院会诊。视神经切端阴性（-）。免疫组化结果：S100+、HMB45弱+、MelanA-、CyclinD1灶+、P53++、Ki672%+
亚森吐鲁甫				2012-07629	0	13.02	25.87	0.503286	15.03	30.83	0.487512	6.92	25.544	0.270905	冰冻切片报告:“右眼”梭形色素细胞肿瘤，恶性待排除，请等待石蜡酶标和退色素结果。“右视神经”阴性。冰冻石蜡对照报告：“右眼葡萄膜”1黑色素瘤。“右视神经”阴性（-）。I2015-1304：S100+、HMB45+、MelanA-、Ki67+<5%、CK-、Vim-
吴跃芳				2015-11305		5.48	5.67	0.96649	14.07	2.95	4.76949	14.41	5.61757	2.56516	“左眼脉络膜”恶性1黑色素瘤，大小1.2*1.0*0.4cm，视神经切缘阴性（-）。I2015-1271:CyclinD1+/-、S100+、CK-、Vim+、Ki67>40%、HMB45灶+、MelanA+
朱晓华				2015-11161		10.87	4.11	2.64477	13.9	1.76	7.89773	2.16	4.16946	0.518052	“左眼球脉络膜”黑色素细胞肿瘤伴大量色素，部分细胞异型，可见核仁，恶性1黑色素瘤不能完全除外，建议专科医院会诊，进一步明确诊断。视神经残端阴性（-）。注：因肿瘤内含色素较多，褪色素后免疫组化效果不佳。
苗莉	0	31	2	2015-10642	3	15.82	33.59	0.470974	19.38	17.14	1.13069	5.54	33.0844	0.167451	“左眼筋膜下”黑色素细胞结节状增生，细胞异型，伴少量分裂像及多量色素，结合病史及原手术病理切片（2012-13234、2013-03348）考虑恶性1黑色素瘤复发“左眼角结膜缘”上皮下局灶黑色素细胞不典型增生，伴多量色素建议患者申请免疫组化标记进一步确诊
陈轩恺				2015-10261				#DIV/0!			#DIV/0!	14.32	27.4073	0.522489	“左下睑”Spitz痣样黑色素细胞肿瘤，伴低度风险，一侧切缘未见正常组织，建议临床随访I2015-1196：S100+，HMB45-，PGM-1-，CK-，Vim+，BCL-2+，CD34-，Ki67约3%+
赵明				2015-08948		6.41	28.68	0.223501	10.73	1.62	6.62346	？	29.0075	#VALUE!	冰冻切片报告:“右眼球”脉络膜恶性肿瘤，具体类型等石蜡及免疫组化标记。视神经切端阴性(-)。冰冻石蜡对照报告：“右眼球”脉络膜恶性肿瘤，结合免疫酶标结果符合恶性1黑色素瘤视神经切端阴性（-）CK7-,TTF1-,Naspin-,S100-,HMB45+,MelanA+,CK-,VIM+,Ki67 10%+
陈月英	0	67	2	2015-08714	0	23.49	21.84	1.07555	8.4	10.99	0.764331	19.15	22.205	0.862419	冰冻切片报告:“左眼睑”恶性1黑色素瘤，待酶标证实。“角膜边”阳性（+）；“下睑1”内见少量散在异型细胞。“上睑1，上睑2，下睑2，内眦1，内眦2，外眦1，外眦2”冰冻切片内未见明显肿瘤。“下睑2”内见一皮内痣，部分细胞轻度异型。冰冻石蜡对照报告：“左眼上睑”恶性1黑色素瘤 “左下睑皮肤及睑结膜”交界痣“角膜边”阳性（+）；“上睑1、上睑2、下睑1、下睑2、内眦1、内眦2、外眦1、外眦2”均阴性（-）；“下睑2”内见一皮内痣免疫酶标：S100+，HMB45+，MelanA+，VIM+，CK-，EMA-，CD34血管+，LCA-，P53少量+，Ki67 10%+
童荣丰				2015-08447		10.6	11.69	0.906758	8.06	7.38	1.09214	9.03	11.561	0.781075	“左眼巩膜内侧”脉络膜恶性1黑色素瘤，未累及视神经。送检“玻璃体”为脉络膜组织
童荣丰	1	74	3	2014-00917	0	16.58	29.17	0.568392	20.96	36.05	0.581415	21.64	29.3615	0.73702	冰冻切片报告:“左眼脉络膜”黑色素细胞肿瘤，细胞丰富，可见核分裂，恶性1黑色素瘤可能，因肿瘤内色素太多，最后结果请等石蜡及免疫酶标。视神经残端阴性（-）冰冻石蜡对照报告：“左眼脉络膜”恶性1黑色素瘤视神经残端阴性（-）免疫酶标：VIM+，S100+，HMB45+，MelanA+，CK-，EMA-，LCA-，Ki67 2%+
高建龙	1	52	2	2015-07928	0	1.03	8.2	0.12561	16.13	27.51	0.586332	2.13	8.12118	0.262277	冰冻切片报告:“左眼睑”黑色素细胞病变/肿瘤，倾向恶性黑色素病，最厚结果请等石蜡及免疫酶标。冰冻石蜡对照报告：“左眼睑”复合痣恶变，恶性1黑色素瘤标本两短切及基底均阴性（-）I2015-0896：S100部分+，HMB45+，Melan-A弱+，CK7-，CD56不理想，CK-，CK5/6-，Ki67约2%+
葛永明	1	12	2	2015-06865		10.98	22.77	0.482213	10.52	18.32	0.574236	？	22.3339	#VALUE!	冰冻切片报告:“右上下睑缘”黑色素细胞肿瘤，细胞较丰富伴轻度异型，最后结果请等石蜡。冰冻石蜡对照报告：“右眼上下睑缘”复合痣，以皮内痣为主，细胞丰富，部分细胞轻度不典型增生，可见个别核分裂像，累及皮肤附件，建议临床随访。免疫组化结果：S100+,HMB45小灶+,Melan-A-,CyclinD1-,CK-,Ki67个别细胞+
尹文谱	1	73	2	2015-05473		6.3	40.87	0.154147	21.64	15.33	1.41161	21	41.3222	0.508201	“右眼”结合免疫酶标结果符合恶性1黑色素瘤，浸润眼球巩膜外侧，视神经切端阴性（-）免疫酶标：Vim+，S100+，HMB45+，MelanA+/-，LCA-，DES-，CD34血管+，CD56-,P53-，Ki67（5%+），NSE-，CK-
沈玉妹				2015-04833		7.35	9.27	0.79288	10.1	8.92	1.13229	20.16	9.13689	2.20644	冰冻切片报告:“左眼球”黑色素细胞肿瘤，部分细胞异型伴大量色素沉着，最后结果请等石蜡退色素后明确诊断。注：色素太多，影响细胞观察。冰冻石蜡对照报告：“左”眼球（瘤体1、2及部分巩膜）脉络膜梭形细胞肿瘤，考虑为恶性1黑色素瘤，梭形细胞型。视神经切端阴性（-）免疫组化结果：Vim+,HMB45+,Melan-A弱+,S100+/-,CK-,LCA-,Ki67约3%+
怀晓亮	1	31	3	2015-04019		5.83	60.4	0.0965232	44.03	52.57	0.83755	2.11	59.7086	0.0353383	冰冻切片报告:“左眼内眦”黑色素细胞肿瘤，细胞丰富，伴异型，核分裂可见，恶性1黑色素瘤待排除，表面糜烂，基底累犯横纹肌第一次送检切缘“下1，内眦2，基底1”内见肿瘤，阳性（+）；“上1，上2，下2，内眦1，基底2”冰冻切片均阴性（-）第二次“内眦3,4”未见明显肿瘤冰冻石蜡对照报告：“左眼内眦”恶性1黑色素瘤第一次送检切缘“下1，内眦2，基底1”内见肿瘤，阳性（+）；“上1，上2，下2，内眦1，基底2”均阴性（-）第二次送检“内眦3,4”未见明显肿瘤S100+,MelanA+,HMB45+,CK-,EMA-,VIM+,LCA-,CK20-,SYN-,CD34血管+，Ki67 10%+
孙福清	1	78	2	2015-02944	0	8.59	47.31	0.181568	29.29	38.71	0.756652	19.36	46.535	0.416031	冰冻切片报告:“右下睑”“1”黑色素细胞肿瘤，细胞丰富伴异型，核分裂易见，倾向恶性1黑色素瘤，最后结果请等石蜡。“3”见小灶异型细胞，倾向肿瘤“2、4-6”及第二次送检切缘冰冻切片未见明显异常冰冻石蜡对照报告：“右下睑”“1”符合恶性1黑色素瘤 “3”见小灶异型细胞，倾向肿瘤； “2、4-6”及第二次送检切缘均阴性（-）。免疫组化结果：Vim+,S100+,HMB45+,Melan-A+,CK-,EMA-,LCA-,Ki67约25%+
黄玲燕	0	42	3	2015-00180	18	4.54	40.76	0.111384	31.15	29.42	1.0588	30.01	41.4217	0.724499	冰冻切片报告:“左眼上睑”黑色素细胞肿瘤，细胞异型，可见核分裂，恶性1黑色素瘤不能除外，最后结果请等石蜡及免疫酶标。第二次送检“1-7”均阴性（-）冰冻石蜡对照报告：“左眼上睑”结合免疫酶标结果符合恶性1黑色素瘤送检切缘“1-7”均阴性（-）免疫酶标：HMB45+，MelanA+，S100+，CK-，EMA-，VIM+，P53-，Ki67 10%+
王松宝	1	66	3	2014-18167	20	18.48	2.54	7.27559	20.3	2.81	7.2242	10.38	2.56814	4.04183	冰冻切片报告:“右眼”恶性肿瘤。“切缘，内眦2，外眦，内上2，外上2，外侧基底，泪腺，内侧基底，内侧滑膜，下睑肌肉，下睑皮肤，内眦肌肉，内眦皮肤，内上肌肉，外上肌肉，内上皮肤，外上皮肤”，冰冻切片中均未见明显肿瘤，阴性（-）。冰冻石蜡对照报告：“右眼睑”结合免疫组化符合恶性1黑色素瘤（复发）切缘同冰冻CK-,VIM+,S100部分+，HMB45+,MelanA部分+，SMA-,MSA-,KP1-,PGM1-,Ki67 30%+
吴从玉	1	58	2	2014-12658	0	18.29	7.36	2.48505	12.15	6.53	1.86064	26.48	7.24605	3.6544	冰冻切片报告:“左上睑、左下内眦结膜”表皮及表皮下见痣样色素细胞，细胞伴异型，最后结果请等石蜡。“左下睑、球结膜，左下外眦、下睑皮肤，下睑轮匝肌、筋膜，上内眦、上睑皮肤、轮匝肌，上穹窿结膜，泪腺、下眦眶内”冰冻切片阴性（-）冰冻石蜡对照报告：“左上睑、左下内眦结膜”非典型黑色素细胞肿瘤，局部倾向恶变（恶性1黑色素瘤），建议专科医院会诊送检切缘“下眦眶内”见小灶肿瘤，其余“左下睑、球结膜，左下外眦、下睑皮肤，下睑轮匝肌、筋膜，上内眦、上睑皮肤、轮匝肌，上穹窿结膜，泪腺”均阴性（-）I2014-1377 S100+，HMB45+，Melan-A+，P53部分+，CK-，Vim+，Ki67部分+
吴凤娟	0	82	3	2014-12252		11.48	34.11	0.336558	36.16	18.4	1.96522	16.32	33.9442	0.48079	冰冻切片报告:“左眼睑”恶性肿瘤，倾向恶性1黑色素瘤，送检切缘“1-6”为皮肤组织，真皮内见散在痣样细胞，部分细胞有异型，“7”为纤维脂肪组织。冰冻石蜡对照报告：“左眼睑”恶性1黑色素瘤，浸润深部脂肪及横纹肌组织；送检切缘“1-3”真皮内见散在痣样细胞及嗜色素细胞，“4-7”阴性（-）。免疫酶标：S100+，HMB45部分+，MelanA少量+，CK-，EMA-，LCA-，P53-，Ki67 60%+
席小弟				2014-11411		9.26	15.91	0.582024	31.58	17.35	1.82017	35.93	16.1953	2.21855	冰冻切片报告:“右眼睫状体”黑色素细胞肿瘤，细胞异型，核分裂可见，倾向恶性1黑色素瘤。冰冻石蜡对照报告：“右眼睫状体”恶性肿瘤，结合HE形态、免疫组化标记结果，恶性1黑色素瘤、低分化腺癌均不能除外，建议专科医院会诊进一步明确诊断。免疫组化结果：CK+,CK7+,EMA+,S00浆+,Melan-A弱+,HMB45-,Tyro-,CKHi-,PGM1-,Ki67约30%+
毕通宇				2014-10378		7.9	31.49	0.250873	4.44	13.79	0.321972	24.37	31.9075	0.76377	“左眼结膜”少量交界痣伴表皮基底层多量黑色素细胞增生。
杨凡华	1	60	3	2014-08336	9	12.35	41.56	0.297161	39.17	31.66	1.23721	18.2	41.5205	0.438338	冰冻切片报告:“左眼”符合恶性1黑色素瘤复发“右眼”黑色素细胞肿瘤，细胞异型，恶性1黑色素瘤可能“右1,2”未见明显肿瘤“眶下骨膜”骨小梁周围见多量异型上皮样细胞，倾向肿瘤累及冰冻石蜡对照报告：“左眼”恶性1黑色素瘤复发“右眼”结合酶标符合恶性1黑色素瘤“右1,2”未见明显肿瘤送检“眶下骨膜”部分骨小梁周围见多量上皮样细胞增生，结合免疫酶标，黑色素标记阴性（-），考虑为骨母细胞反应性增生右眼：S100+,HMB45+,Melan-A+，KP1-,LCA-,CK-,EMA-,Ki67 30%+骨膜：S100-,HMB45-,Melan-A-，
张凤钗	0	51	3	2014-05480	12	6.58	34.48	0.190835	23.82	23.63	1.00804	23.66	34.9313	0.67733	冰冻切片报告:“右眼眶”倾向恶性1黑色素瘤；“腮腺前”结节，伴大片坏死，周边见少量异型细胞，送检切缘“1-13”冰冻切片中未见明显肿瘤；冰冻石蜡对照报告：“右眼眶”恶性1黑色素瘤，大小1*0.7*0.6cm；“腮腺前”坏死结节，周边见少量肿瘤细胞，送检切缘“2-13”均阴性（-）；“1”中见小灶可疑肿瘤细胞。S100+,HMB45+,MelanA+,CK-,EMA-,CD34-,CD56-,LCA-,Ki67 40%+
何学兰				2014-05412		14.19	18.05	0.78615	23.59	15.02	1.57057	19.2	18.1468	1.05804	冰冻切片报告:“右眼脉络膜”黑色素细胞肿瘤，细胞有异型，伴多量色素送检“视神经残端”未见明显肿瘤冰冻石蜡对照报告：“右眼脉络脉”黑色素细胞肿瘤，倾向恶性1黑色素瘤，建议眼科专科医院会诊。I2014-0597：HMB45+，Melan-A部分+，S100-，其余LCA，Vim，CK，EMA，Ki67酶标结果均不理想。
刘泽玮	1	52	2	2014-03385		12.81	47.21	0.271341	36.84	33.47	1.10069	14.43	46.4759	0.310484	冰冻切片报告:“上睑结膜瘤体”表皮内见散在的黑色素细胞“下穹窿瘤体”黑色素细胞病变，待石蜡褪色素后确诊送检切缘：“上睑内，外，上，下1、2，下穹窿基底，外眦上，下，下内，下外，下内、外侧球结膜”冰冻切片均未见明显肿瘤送检淋巴结：“IA，IB，IIA”各1只，“II”2只，“III”3只，冰冻切片中未见明显肿瘤冰冻石蜡对照报告：“下穹窿瘤体”非典型性黑色素细胞肿瘤，伴多量色素，局部恶变待排，需结合原部位病理切片。“上睑结膜瘤体”上皮内见不典型黑色素细胞增生，伴多量色素送检切缘：“上睑内，外，上，下1、2，下穹窿基底，外眦上，下，下内，下外，下内、外侧球结膜”均未见明显肿瘤，阴性（-）送检淋巴结：“IA”1只，“IB”3只，“IIA”1只，“II”5只，“III”6只，均未见明显肿瘤，阴性（-）
尹文谱	1	73	2	2014-03299	13	12.15	26.45	0.459357	26.57	11.24	2.36388	32.66	26.2235	1.24545	冰冻切片报告:“右眼”“下睑结膜”倾向表皮内黑色素细胞增生伴表皮下少量色素沉着“内侧球结膜及泪阜”黑色素细胞病变，部分细胞伴不典型增生，最后结果请等石蜡“上睑内、外侧、下睑皮肤内、外侧、下睑板外侧、下穹窿外侧、角膜缘、基底”冰冻切片中未见重要病变冰冻石蜡对照报告：“右眼”“内侧球结膜及泪阜”表皮内非典型性交界性黑色素细胞肿瘤，局部疑有恶变，建议专科医院会诊“下睑结膜”表皮内见非典型性黑色素细胞增生“上睑内、外侧、下睑皮肤内、外侧、角膜缘”部分表皮基底层色素细胞增生“下睑板外侧、下穹窿外侧、基底”未见重要病变免疫组化结果：S100+,HMB45+,Melan-A+,Tyo+/-,CK-,Ki67欠佳
秦正国	1	81	2	2014-02622	0	13.65	3.96	3.44697	3.79	13.9	0.272662	17.2	3.93867	4.36696	冰冻切片报告:“角膜、结膜”黑色素细胞肿瘤，部分细胞异型，恶性1黑色素瘤不能完全除外，最后结果请等石蜡及酶标。送检切缘“1-6”未见明显肿瘤冰冻石蜡对照报告：“角膜、结膜”非典型性黑色素细胞肿瘤，局部恶变待排，建议专科医院会诊送检切缘：“6”局部凝血块内见少量色素；“1-5”均阴性（-）免疫组化结果：Vim+,S100+,HMB45+,Melan-A+,CK-,Ki67欠佳
怀晓亮	1	31	3	2014-02251				#DIV/0!			#DIV/0!	33.24	0	#DIV/0!	冰冻切片报告:“左眼结膜”送检“1、4、5、6”均见黑色素病变，其中“4”大量炎症细胞中见成片的黑色素细胞，伴异型，黑色素细胞肿瘤不能除外“2、3”阴性（-）送检“4-1、2及内、外、上切缘”中均见黑色素细胞，部分伴异型“下切缘”阴性（-）冰冻石蜡对照报告：“左眼结膜”送检“1、4”见较多黑色素细胞，细胞伴异型，部分侵犯表皮，结合患者恶性1黑色素瘤病史，倾向恶性1黑色素瘤残留（注：见冰冻切片，部分组织机械损伤严重）送检“5、6”及“4-1、2，内、外、上切缘”均见黑色素细胞，部分伴异型其余“2、3”及“下切缘”均阴性（-）
徐德成				2014-01958		19.5	40.22	0.484833	36.92	33.01	1.11845	32.65	40.7416	0.801392	“右睑下缘”非典型黑色素细胞肿瘤，细胞丰富，伴异型，偶见分裂像，局部恶变待排，基底及周围未见正常组织“右眼下睑皮肤”局灶皮内痣，建议做免疫组化标记并专科医院会诊
楼祖龙	1	47	3	2013-13789	16	5.74	9.22	0.62256	7.58	16.87	0.449318	25.22	9.08941	2.77466	冰冻切片报告:“右眼眶”圆细胞恶性肿瘤,局部可见色素,结合原手术病史,恶性1黑色素瘤复发可能；送检“骨膜”阴性(-)；送检切缘“2-4”局部见黑色素细胞病变伴不典型增生，最后结果请等石蜡；右下睑(8)”黑色素细胞病变/肿瘤，恶变待排，最后结果请等石蜡；“10”见小灶色素，最后结果请等石蜡；“1、5-7、9、11”、第二次送检“1-3”及第三次送检切缘冰冻切片中均未见明显肿瘤。冰冻石蜡对照报告：“右眼眶”恶性1黑色素瘤，结合病史，考虑复发。“右下睑(8)”非典型黑色素细胞肿瘤，局部细胞异型，可见核分裂，考虑恶变。送检“2”内见黑色素细胞伴轻度异型;“3、4、9”及第二次送检“3”内见少量痣细胞;“骨膜、1、5-7、10、11”、第二次送检“1、2”及第三次送检切缘均阴性(-);“右睑结膜(12)”粘膜上皮轻度增生伴纤维组织增生。免疫组化结果：眼眶：Vim+,S100+,HMB45+,Mel…
丁万英	0	77	3	2013-13434		12.76	22.4	0.569643	20.06	8.63	2.32445	18.21	22.3966	0.81307	冰冻切片报告:“左眼下睑”（1.瘤体）倾向恶性1黑色素瘤，待石蜡及免疫酶标最后确诊。（2.球结膜、3.下内侧皮肤轮匝肌、4.下上侧皮肤轮匝肌、5.外眦、6.内侧基底、7.外眦基底、8.上睑内、9.上睑上、10.下内侧基底、11.下外侧基底）均阴性（-）冰冻石蜡对照报告：“左眼下睑”交界痣恶变，恶性1黑色素瘤。（2.球结膜、3.下内侧皮肤轮匝肌、4.下上侧皮肤轮匝肌、5.外眦、6.内侧基底、7.外眦基底、8.上睑内、9.上睑上、10.下内侧基底、11.下外侧基底）均阴性（-），（3-5、8）表皮基底层色素沉着。免疫酶标：肿瘤细胞S100+，HMB45-，MelanA+，CK-，LCA-，VIM+，P53-，Ki67 4%+
张道成	1	54	2	2013-02244	2	6.35	33.64	0.188763	33.41	50.55	0.66093	27.18	33.0209	0.823114	冰冻切片报告:“右眼睑”“6下睑内眦”见圆细胞肿瘤，结合病史，恶性1黑色素瘤可能送检“2基底”纤维组织内见少量黑色素及可疑痣细胞，伴淋巴细胞浸润送检“1原发灶，7上睑原发灶”皮脂腺增生“3下外，4下睑下方，5下睑内侧，8外上，9上睑下方，10上内，11上睑皮肤，12上睑外下方，14上睑内下方”均未见明显肿瘤，阴性（-）“13皮肤原发灶”黑色素细胞病变，部分细胞伴异型送检“15底2”阴性（-）冰冻石蜡对照报告：“右眼睑”送检“7上睑原发灶”结合免疫酶标考虑为原发性获得性黑变病，黑色素细胞重度不典型增生，结合原病史（苏州二院20813019，右下睑恶性1黑色素瘤），局部倾向恶变，恶黑早期复发。“6下睑内眦”黑色素细胞重度不典型增生（注：部分细胞挤压变形）“1原发灶”复合痣，部分细胞中度不典型增生“2基底”及“15底2”均见痣细胞累及，“13皮肤原发灶”皮内痣“3下外，4下睑下方，5下睑内侧，…
杨安义	1	63	3	2012-00205	32	10.28	23.86	0.430847	31.84	36.35	0.875928	26.78	23.5868	1.13538	冰冻切片报告:“左睑球结膜”黑色素细胞肿瘤伴大量色素，倾向恶性1黑色素瘤，待石蜡退色素及免疫酶标明确诊断送检切缘“1-5”均阴性（-）冰冻石蜡对照报告：“左睑球结膜”结合HE形态及免疫酶标结果，符合恶性1黑色素瘤，肿瘤侵犯真皮深层与脂肪组织之间送检切缘“1-5”均阴性（-）
张慎	1	38	3	2011-03285	8	4.24	18.67	0.227102	37.99	33.4	1.13743	12.61	18.5028	0.681519	巨检：左眼眶内容物5*4.8*3CM，上下睑部分缺损，下穹窿处见一息肉样隆起1.8*1.1*0.7CM，部分表面有包膜，淡黑色。上下睑板及部分睑缘呈灰黑色，外侧球结膜表面见一灰黑色小点，直径0.2CM.角膜直径1.2CM，眼球直径2.5CM，后方视神经残端长2.5CM,直径0.5CM.肿块未累及眼球壁。诊断：“左眼睑”恶性1黑色素瘤（复发），累及上、下睑板及部分球结膜，球结膜表面 见一肿瘤灶，直径0.2CM，未累及眼球壁。 视神经切端阴性（-）
张慎	1	38	3	2011-03285				#DIV/0!			#DIV/0!	9.22	21.7671	0.423575	VIM+,HMB45+,S100+,MelanA+,CD56-,CK-,EMA部分+,LCA-,CD34-,SMA-,DES-,Ki6750%+,符合“左眼睑”恶性1黑色素瘤。
顾新民	1	70	3	2008-5623	23	3.39	8.51	0.398355	9.96	14.86	0.670256		8.35175	0	“右眼上、下睑”恶性1黑色素瘤 眼球未见累及视神经切端阴性（-）
顾新民	1	70	3	2008-5623				#DIV/0!			#DIV/0!	13.16	21.3615	0.616061	HMB45+，S100+，NSE+，CK-，EMA-，SMA-，CD34-，DES+/-，Ki67-，CD99-，“右眼上、下睑”恶性1黑色素瘤
闵亮	1	18	1	2007-2417	6	13.97	18.56	0.752694	2.68	2.86	0.937063		18.8517	0	冰冻切片报告:“左眼结膜1、2”倾向为恶性肿瘤，最后结果等石蜡及酶标，部分周边未见正常组织。冰冻石蜡对照报告：“左眼结膜”酶标提示为恶性1黑色素瘤
闵亮	1	18	1	2007-2417				#DIV/0!			#DIV/0!	14.24	0	#DIV/0!	HMB45+，S100+，Kp-1+/-，EMA-，CK5/6-，Vim+，LCA-，a-ACT+，MelanA+，“左眼结膜”酶标提示为恶性1黑色素瘤
袁勋				402995				#DIV/0!			#DIV/0!		0	#DIV/0!	左下眼睑及穹隆部黑色素瘤
袁勋				402995				#DIV/0!			#DIV/0!		0	#DIV/0!	左眼眶黑色素瘤
张瑶				397202				#DIV/0!			#DIV/0!		0	#DIV/0!	右眼眶周围先天性黑色素痣				0	0.611239	0.213403	0.826803	2016-11413
张婷				397184				#DIV/0!			#DIV/0!		0	#DIV/0!	右上睑先天性黑色素痣
吴爱云				396083	1			#DIV/0!			#DIV/0!		0	#DIV/0!	右眼结膜黑色素瘤
李慧珍？				376261				#DIV/0!			#DIV/0!		0	#DIV/0!	左眼恶性黑色素瘤眼球摘除术后
钱存芳				375200				#DIV/0!			#DIV/0!		0	#DIV/0!	左眼脉络膜黑色素瘤
顾凤				365657				#DIV/0!			#DIV/0!		0	#DIV/0!	右眼结膜黑色素瘤
孙保华				364643				#DIV/0!			#DIV/0!		0	#DIV/0!	右眼下睑结膜黑色素瘤
宋汉珍				364282				#DIV/0!			#DIV/0!		0	#DIV/0!	脉络膜黑色素瘤
								#DIV/0!			#DIV/0!		0	#DIV/0!
								#DIV/0!			#DIV/0!		0	#DIV/0!
癌旁								#DIV/0!			#DIV/0!		0	#DIV/0!
闵亮	1	18	1	2007-2417				#DIV/0!			#DIV/0!		0	#DIV/0!
沈瑞龙				2016-03695		16.88	5.72	2.95105	14.27	28.32	0.503884	62.74	5.7759	#DIV/0!
黄玲燕	0	48	3	2016-10041		16.73	7.23	2.31397	31.13	10.62	2.93126	35.93	7.19406	10.8624
沈霞	0	29	1	2016-11413		22.22	25.17	0.882797	12.67	38.15	0.33211	20.85	25.4261	4.9944
								#DIV/0!			#DIV/0!		0	0.820023
痣								#DIV/0!			#DIV/0!		0	#DIV/0!
				2018-04228		32.53	27.03	1.20348	5.71	18.71	0.305184	24.93	27.4133	#DIV/0!
				2018-04304		27.45	24.74	1.10954	7.12	18.51	0.384657	31.27	24.4645	0.909414
				2018-04351		26.61	19.35	1.37519	4.5	15.24	0.295276	21.56	19.2617	1.27818
				2018-04539		25.37	41.5	0.611325	4.13	25.64	0.161076	28.51	42.3038	1.11932
				2018-04562		25.29	8.99	2.81313	0.78	2.36	0.330508	15.64	8.81345	0.673935
				2018-04564		23.5	23.41	1.00384	1.61	6.37	0.252747	15.38	23.4792	1.77456
				2018-04565		26.24	23.1	1.13593	1.59	9.55	0.166492	19.7	22.8249	0.655049
				2018-04566		27.71	13.11	2.11365	0.74	8.19	0.0903541	22.02	12.9918	0.863094
				2018-04567		25.77	22.67	1.13674	2.16	18.95	0.113984	20.07	22.7111	1.69492
														0.883709
蒋萌				2017-14931		3.24	7.66	0.422977	1.81	5.24	0.34542	20.98	7.5335	2.78489	“右眼结膜角膜缘”上皮基底层伴多量黑色素沉着
李海良	1	76	3	2017-12962		10.13	9.88	1.0253	2.2	1.69	1.30178	28.36	9.9988	2.83634	冰冻切片报告:“瘤体”取材一块，表皮层内见少量色素细胞增生伴不典型，冰冻取材局限，请待石蜡。送检皮肤切缘、“下外”真皮皮浅层色素细胞伴异型；“下内、上外、上内、内眦、外眦”真皮浅层见小灶色素细胞，未见明显异型。第二次送检皮肤切缘“1-3”冰冻切片真皮浅层见个别散在色素细胞，未见明显异型。冰冻石蜡对照报告：“瘤体”、“另送检皮肤”雀斑，局部痣细胞伴不典型送检皮肤切缘“下外”表皮基底层色素细胞增生，真皮皮浅层色素细胞伴异型；“下内”、“上外”、“上内”、“内眦”、“外眦”及第二次送检皮肤切缘：表皮基底层色素细胞增生，真皮浅层见少量散在色素细胞，局灶伴不典型。“眼球”局部球结膜见黑色素细胞，视神经切端阴性（-），眼球周围见淋巴结1枚，阴性（-）。
罗晓韵				2017-08188		6.51	2.82	2.30851	2.34	3.22	0.726708	23.06	2.80231	8.22893	“左结膜”粘膜上皮基底层色素沉着，灶性黑色素细胞增生
闫秀梅				2016-16412		21.42	32.15	0.666252	11.36	26.18	0.433919	27.84	31.9243	0.872063	冰冻切片报告:“右下方穹窿结膜”粘膜上皮内见黑色素细胞伴异型，大量慢性炎细胞浸润，最后结果等石蜡。冰冻石蜡对照报告：“右眼下方穹窿结膜”粘膜上皮内黑色素细胞增生伴中度不典型增生，清临床注意随访。免疫组化:HMB45（+） S100（+） MelanA（+） Sox10（-） P53（-） Ki67（部分+）
沈霞	0	42	3	2016-00420		29.74	26.63	1.11679	3.18	7.65	0.415686	55.23	26.2384	2.10493	冰冻切片报告:“左下睑外侧”（瘤体）冰冻所取组织内未见明显肿瘤（2-5）均阴性冰冻石蜡对照报告：“左下睑外侧”（瘤体）未见1黑色素瘤残留，真皮局部纤维组织增生伴异物巨细胞反应切缘（2-5）均阴性（-）
汪芳竹				2016-10979				#DIV/0!			#DIV/0!	？	0	#VALUE!	冰冻切片报告:“右眼球”冰冻切片纤维组织内是少量黑色素及出血，噬色素细胞，未见明显肿瘤，最后结果待石蜡冰冻石蜡对照报告：“右眼球”纤维组织内是少量黑色素及出血，噬色素细胞。
孙文岗				2016-02833		27.31	18.93	1.44268	4.56	10.7	0.426168	30.47	19.1359	1.5923	“左眼内眦球结膜”鳞状上皮轻度增生，上皮内黑色素细胞增生伴色素沉着，上皮下纤维组织变性，部分伴弹力纤维变性。
张启凤				2016-01944		34.97	6.43	5.43857	1.89	1.4	1.35	？	6.32656	#VALUE!	冰冻切片报告:“左眼”纤维及横纹肌组织伴极少量色素，最后结果等石蜡。“左眼瘤体”黑色素细胞增生，部分细胞异型伴大量色素，最后结果等石蜡。“左眼眼外肌”横纹肌组织，周围伴少量黑色素细胞及色素。冰冻石蜡对照报告：详见2016-02041
陈春慧				2016-01603		25.01	13.95	1.79283	5.72	13.71	0.417214	54.26	13.9403	3.89231	“右眼外侧球结膜”表皮基底层黑色素细胞增生伴局灶交界痣。
刘传芬				2015-12734		5.18	15.01	0.345103	6.49	13.07	0.496557	7.26	14.7109	0.493512	“右眼结膜”粘膜上皮基底层多量黑色素沉着。
周忆晨				2015-07069		3.5	4.48	0.78125	0.47	4.3	0.109302	12.26	4.51128	2.71763	“眼眶（大）额部（小）”倾向非典型性富于细胞兰痣，（大者直径5cm，小者直径0.5cm）黑色素细胞累及皮肤附件、神经及深部皮下脂肪组织及横纹肌，部分基底未见正常组织，两侧短切缘见正常组织，建议专科医院会诊进一步明确诊断并请临床定期随访，注意复发
邱水法				2016-04838		19.92	24.21	0.8228	24.62	23.86	1.03185	17.72	24.0881	0.735633	冰冻切片报告:“右眼睑”内色素细胞肿瘤伴大量色素，细胞丰富伴异型，可见核分裂像，倾向恶性，最后结果请等石蜡。送检切缘“1-12”局部见少量色素沉淀，未见明显肿瘤细胞。冰冻石蜡对照报告：“右眼睑”恶性1黑色素瘤送检切缘“1-12”未见明显肿瘤，局灶上皮增生。免疫组化结果：S100+,HMB45+,Melan-A-,CK小灶+,DES-,EMA-,Ki67约20%+
余荷旻				2015-02668		14.52	20.09	0.722748	48.9	142.01	0.344342	10.3	20.0035	0.51491	冰冻切片报告:“右上睑”黑色素细胞病变伴大量色素，倾向皮内痣，细胞较丰富，累及横纹肌，最后结果请等石蜡退色素后明确诊断。冰冻石蜡对照报告：“右上睑”蓝痣，细胞丰富，累及横纹肌。
王春				2015-02207		6.24	41.43	0.150615	5.87	21.09	0.278331	18.95	41.1417	0.460603	“左眼下”黑色素性病变，内含交界痣，真皮浅层噬色素细胞增多，细胞呈上皮样，符合联合痣，细胞丰富，色素在表皮层较多，请随访
马科云				2014-15666		8.16	15.06	0.541833	5.75	16.55	0.347432	13.56	15.1624	0.894317	“右眼结膜”表皮基底层多量色素沉着伴黑色素细胞增生，少量细胞伴不典型增生，建议临床随访。
张园	0	53	2	2014-12115		5.83	1.36	4.28676	6.46	16.07	0.401991	13.63	1.35327	10.0719	冰冻切片报告:“右上睑1、2及右下睑”表皮内见少量异型细胞伴黑色素，黑色素细胞病变/肿瘤待排，最后结果请等石蜡。送检切缘“上睑基底、内侧、皮肤及下睑基底、皮肤、穹窿，内侧、外侧、上睑瘤体基底”冰冻切片阴性（-）“上睑穹窿、外侧”表皮下炎症细胞及痣样细胞。冰冻石蜡对照报告：“右上睑1、2”表皮及真皮浅层见少量色素细胞，部分细胞伴异型“上睑皮肤”局部见少量痣样细胞其余“右眼下睑，上睑基底、内侧及下睑基底、皮肤、穹窿，内侧、外侧、上睑瘤体基底、上睑穹窿、外侧”均阴性（-）
徐景龙				2014-07462		5.92	9.49	0.623815	4.73	11.88	0.398148	14.06	19.5331	0.719805	冰冻切片报告:“左眼睑”倾向黑色素细胞痣，伴大量色素，待石蜡褪色素后确诊冰冻石蜡对照报告：“左眼睑”复合痣，伴大量色素，部分细胞轻度不典型增生
怀晓亮	1	31	3	2014-02312		19.53	51.29	0.380776	18.82	60.21	0.312573	？	51.4032	#VALUE!	送检“上睑、内侧切缘及上穹窿”均见黑色素细胞巢，细胞伴异型，部分侵犯表皮送检“内眦”表皮内见少量黑色素细胞送检“外侧、上方切缘”均阴性（-），后者伴较多炎细胞浸润
王敏				2014-02248		18.47	28.66	0.644452	1.63	33.03	0.0493491		29.0883	0	冰冻切片报告:“左眼”倾向皮内痣。冰冻石蜡对照报告：“左眼”皮内痣，伴较多黑色素。
陈龙				2014-01548		11.15	16.74	0.666069	7.35	24.62	0.298538	15.18	16.4125	0.924907	冰冻切片报告:“右眼泪阜”黑色素细胞病变，细胞较丰富伴大量色素，请待石蜡退色素厚明确诊断。冰冻石蜡对照报告：“右眼泪阜”皮内痣伴少量交界痣，细胞较丰富。
李菊生				2015-08385		8.44	13.23	0.637944	9.13	11.43	0.798775	11.03	13.4502	0.82006	冰冻切片报告:“右眼睑”倾向恶性1黑色素瘤，请待免疫组化确诊。送检切缘“1、2”小灶异型细胞侵犯神经，倾向阳性（+），“5”小灶异型细胞，可疑阳性，“6”小灶痣细胞伴不典型增生，“3、7”见少量痣细胞，“4”未见明显肿瘤；第二次“8”真皮深部见小灶异型细胞围绕神经，可疑阳性，“9”未见明显肿瘤；第三次送检切缘内未见明显肿瘤冰冻石蜡对照报告：“右眼睑”恶性1黑色素瘤送检切缘：“5”阳性（+）；“1、2、4、8”见小灶异型细胞围绕神经，可疑阳性；“6”见小灶痣细胞；“3、7、9”及第三次送检均未见明显肿瘤。免疫组化结果：Vim+,S100+,HMB45+,Melan-A+,CK-,EMA局部+,CD31脉管+,EGFR-,LCA-,Ki67约30%+
张德志	1	62	2	2016-16315		23.39	29.74	0.786483	7.47	14.16	0.527542	26.86	29.3945	0.913776	冰冻切片报告:“右眼”（1-6）黑色素细胞痣，局部不典型增生，（2）倾向恶变。（7-19）切缘未见恶性证据。冰冻石蜡对照报告：“右眼”（2泪阜）黑色素细胞痣局部恶变，恶性1黑色素瘤，病变大小约0.5*0.5*0.3CM；(1下睑板结膜）见多量黑色素细胞，灶性区域为梭形细胞，细胞异型不明显，恶性1黑色素瘤不能除外（注：该处细胞深切后不见）；（3上睑板结膜）鳞状上皮钉脚伸长，色素细胞增多，上皮下见成团色素，慢性炎细胞浸润，考虑为复合痣伴重度不典型增生；（4上睑皮肤面）上皮下载色素细胞增多，慢性炎细胞浸润，冰冻切片内见小片梭形细胞，恶变不能除外；（5内眦部皮肤）局部区域见成团色素细胞，符合色素痣，大量淋巴细胞浸润；（6下睑皮肤瘤体）基底层细胞色素增多，表皮下见载色素细胞；（7下睑皮肤切缘、8内眦皮肤切缘、9上睑皮肤切缘、10下方球结膜切缘、11下方筋膜、12内侧球结膜、13泪阜切缘、14上方球…
谭星华				2015-11496		11.28	25.99	0.434013	2.5	25.38	0.0985028	7.43	26.2958	0.282554	冰冻切片报告:“左眼眶”圆细胞肿瘤，结合形态及病史，恶性1黑色素瘤可能送检“上睑板1、2，上睑结膜，内眦皮肤，下方基底，内眦基底，下睑板”均未见明显肿瘤冰冻石蜡对照报告：“左眼眶”恶性1黑色素瘤送检“上睑板1、2，上睑结膜，内眦皮肤，下方基底，内眦基底，下睑板”均未见明显肿瘤，阴性（-）
