# Supplementary material for: Feedback regulation between histone H3 lysine 18 lactylation and TROP2‐mediated glycolysis drives metastatic progression of colorectal cancer
Source: Clin Transl Med. 2026 Jan 3;16(1):e70562. doi: 10.1002/ctm2.70562 (PMC12761367; doi:10.1002/ctm2.70562)
Supplement: Supplementary file 4 — Supporting Information [file CTM2-16-e70562-s001.xlsx]

## Sheet: With or without metastasis
Supplemental Table S3. Clinical characteristics data of tissue microarray detection cohort
Patient No.	Sex(Female=0,Male=1)	Age	Pathological Stage	TNM Staging	Metastasis	Tissue microarray detection for primary tumor(No=0,Yes=1)	Tissue microarray detection for liver metastasis(No=0,Yes=1)	Paraffin embedding and pathological section of tissue(No=0,Yes=1)
1	1	55	1	T2N0M0	Without metastasis	1	/	1
2	1	59	1	T2N0M0	Without metastasis	1	/	1
3	0	44	1	T1N0M0	Without metastasis	1	/	1
4	0	60	1	T1N0M0	Without metastasis	1	/	1
5	1	50	3	T3N1M0	Without metastasis	1	/	1
6	0	56	4	T4N2M1	Liver metastasis	1	1	1
7	1	61	4	T4N2M1	Liver metastasis	1	1	1
8	1	65	4	T3N1M1	Liver metastasis	1	1	1
9	1	56	4	T4N2M1	Liver metastasis	1	1	0
10	1	58	4	T3N0M1	Liver metastasis	1	1	0

## Sheet: Microarray detection cohort
Supplemental Table S3. Clinical characteristics data of tissue microarray detection cohort
Patient No.	Sex(Female=0,Male=1)	Age	Pathological Stage	TNM Staging	Metastatic Sites	Tissue microarray detection(No=0,Yes=1)
1	1	55	1	T2N0M0	/	1
2	1	59	1	T2N0M0	/	1
3	0	34	1	T2N0M0	/	1
4	0	44	1	T1N0M0	/	1
5	1	62	1	T1N0M0	/	1
6	0	60	1	T1N0M0	/	1
7	1	48	2	T3N0M0	/	1
8	0	54	2	T4N0M0	/	1
9	0	70	2	T4N0M0	/	1
10	0	31	2	T3N0M0	/	1
11	1	55	2	T3N0M0	/	1
12	1	30	2	T4N0M0	/	1
13	0	57	3	T2N1M0	/	1
14	1	51	3	T4N1M0	/	1
15	1	50	3	T3N1M0	/	1
16	0	41	3	T3N1M0	/	1
17	1	54	3	T3N1M0	/	1
18	0	50	3	T3N1M0	/	1
19	0	56	4	T4N2M1	Liver	1
20	1	61	4	T4N2M1	Liver	1
21	0	53	4	T3N1M1	Liver	1
22	1	65	4	T3N1M1	Liver	1
23	1	56	4	T4N2M1	Liver	1
24	1	58	4	T3N0M1	Liver	1
25	0	66	4	T3N0M1	Lung	1
26	1	65	4	T3N2M1	Para-aortic lymph nodes	1
27	1	64	4	T3N0M1	Lung	1
28	1	55	4	T3N1M1	Lung	1
29	0	50	4	T3N2M1	Para-aortic lymph nodes	1
30	0	49	4	T4N1M1	Ovary, pelvic floor	1
